# Supplementary material for: Transpupillary in vivo two-photon imaging reveals enhanced surveillance of retinal microglia in diabetic mice
Source: Proc Natl Acad Sci U S A. 2025 Oct 8;122(41):e2426241122. doi: 10.1073/pnas.2426241122 (PMC12541322; doi:10.1073/pnas.2426241122)
Supplement: Supplementary file 2 — Dataset S01 (XLSX) [file pnas.2426241122.sd01.xlsx]

## Sheet: Fig 2
B				C				D				E				F				I				J				K				L				M
CTL	DM			CTL	DM			CTL	DM			CTL	DM			CTL	DM			CTL	DM			CTL	DM			CTL	DM			CTL	DM			CTL	DM
17	19			33.0676	40.9807			2613.64	1544.99			42.3026	35.5032			422.072	208.326			9	17			37.75	41.32			65.9692	82.4654			65.9692	82.4654			432.435	613.581
19	22			28.7356	50.7566			2661.9	1314.33			45.4022	43.4653			267.719	223.835			10	10			39.97	64.98			47.5265	62.1686			47.5265	62.1686			711.941	349.671
13	17			33.934	49.4714			2695.6	2060.47			48.097	48.1962			430.843	333.929			11	11			37.56	51.56			25.5378	47.3602			25.5378	47.3602			102.151	291.485
25	21			30.4684	55.2186			3873.18	1965.08			59.4489	55.3021			442.356	396.796			7	14			35.72	33.6			22.6805	54.3803			22.6805	54.3803			137.756	361.435
20	17			36.6776	36.6776			7125.13	2350.69			74.6323	43.0859			497.532	302.558			16	9			58.8	35.72			79.8594	62.9145			79.8594	62.9145			537.436	422.423
16	12			34.9448	30.324			5759.68	2525.09			70.9241	47.0723			587.013	295.675			10	11			53.88	55.32			116.302	67.1937			116.302	67.1937			268.205	337.557
17	14			33.0676	24.2592			3889.13	2456.68			53.499	47.8541			467.69	457.794			10	10			40.94	23.36			54.5168	56.8063			54.5168	56.8063			502.205	587.666
13	19			32.6344	44.042			3784.29	2461.64			53.2976	46.0871			466.123	272.225			13	14			56.77	31.18			81.8088	73.5116			81.8088	73.5116			285.193	600.544
16	17			30.4684	31.046			1848.9	2210.39			38.7432	42.3988			460.819	335.245			12	10			47.02	32.54			57.9825	32.8793			57.9825	32.8793			454.303	347.203
9	16			40.1432	48.2296			4178.53	3011.06			65.6978	48.917			307.26	343.798			9	14			37.07	33.89			71.2898	51.2177			71.2898	51.2177			781.281	333.075
15	18			45.0528	44.042			3349.79	3982.73			65.6923	58.1421			371.37	368.602			14	11			35.82	31.86			82.9031	103.802			82.9031	103.802			759.898	435.638
13	24			37.9772	51.984			3318.08	2652.92			48.5281	41.2041			369.063	320.593			6	11			55.52	31.38			55.2563	55.6545			55.2563	55.6545			741.09	397.88
22	21			40.432	47.0744			813.059	2647.6			27.1487	50.7212			158.049	327.328			15	13			33.4	44.03			68.9893	52.1053			68.9893	52.1053			644.552	238.545
16	22			38.5548	37.3996			975.451	1214.84			39.3354	39.5019			172.901	284.743			11	9			38.33	45.09			64.5693	72.7886			64.5693	72.7886			637.754	590.089
24	16			50.6844	25.1256			2949.63	2190.35			64.7831	49.535			323.816	372.51			10	12			36.88	28.77			97.5086	58.522			97.5086	58.522			746.492	557.334
19	20			45.0528	37.9772			2633.05	2166.87			46.1823	54.244			344.558	372.51			9	19			35.92	31.47			94.6622	67.9348			94.6622	67.9348			664.668	625.952
17	17			32.0568	52.1284			2497.57	1904.26			50.287	58.1354			321.14	273.934			10	12			47.7	33.6			71.2196	46.6267			71.2196	46.6267			374.689	303.608
16	20			34.5116	37.544			6997.45	2293.27			69.1587	49.7553			531.485	425.914			10	9			57.74	28.48			100.008	83.2512			100.008	83.2512			796.067	763.807
10	15			38.5548	48.9516			4458.41	1980.24			63.0163	37.8561			413.982	340.666			8	8			34.56	34.76			79.96	77.9716			79.96	77.9716			716.036	456.785
10	15			30.4684	56.8936			3803.18	2644.66			61.9813	38.6156			378.041	364.111			9	9			58.22	42.29			47.6929	44.8785			47.6929	44.8785			487.898	579.844
16				37.544	55.594			2170.48	2661.93			69.2415	52.4494			350.4	382.032							33.5	33.98			39.8425	67.0757			39.8425	67.0757			391.584	704.369
14				31.6236	25.7032			2045.51	1366.34			48.518	33.4152			266.818	221.339							57.16	38.81			52.8819	65.0462			52.8819	65.0462			513.848	384.176
15				45.6304	54.2944			3649.68	895.655			56.7811	38.1242			363.558	187.986							32.26	37.85			75.9191	37.4221			75.9191	37.4221			606.938	191.301
				37.544	39.4212			1634.06	4023.99			51.781	58.2678			228.754	392.274							38.33	42.58			59.7769	92.9545			59.7769	92.9545			306.656	629.166
				23.6816	57.3268			3123.05	2351.58			47.5757	39.6118			292.451	324.29							39.78	26.45			57.9359	60.7423			57.9359	60.7423			485.98	192.708
				39.8544	40.8652			1764.74	6565.84			41.155	71.9085			242.742	549.867							53.39	50.79			97.3345	72.9733			97.3345	72.9733			557.599	698.877
				44.4752	39.8544			2857.24	2667.85			68.901	57.2883			437.297	241.202							61.31	35.05			87.3111	79.1799			87.3111	79.1799			785.29	822.388
				40.7208	47.5076			2383.76	2318.72			59.2173	46.9148			334.701	357.179							31.86	41.03			82.0837	60.5148			82.0837	60.5148			701.653	379.734
				42.1648	63.9692			3646.68	4606.36			51.8361	57.9029			316.841	446.776							51.85	36.2			56.6359	65.4369			56.6359	65.4369			227.318	472.322
				41.0096	44.3308			2365.42	2444.29			42.4957	67.8707			173.861	198.556							48.85	34.85			45.0107	81.3762			45.0107	81.3762			504.446	750.919
				51.6952	52.706			1557.5	2469.67			46.1062	49.6958			339.581	417.473							35.43	45.38			49.9434	67.1562			49.9434	67.1562			677.559	721.329
				31.6236	32.9232			3159.18	2955.49			57.3368	66.9795			293.036	316.076							44.9	67.68			60.9422	125.169			60.9422	125.169			601.714	576.545
				35.5224	43.1756			3933.17	4769.3			50.5424	69.8195			396.815	389.506							62.66	39.87			78.9091	73.9663			78.9091	73.9663			501.471	690.19
				49.2404	54.2944			5197.82	3131.83			50.8427	68.7469			354.91	273.696							28.96	42.96			103.983	75.4378			103.983	75.4378			561.456	523.677
				43.32	34.9448			3716.57	3885.08			40.4932	68.1395			312.584	309.846							41.52	31.96			80.1034	67.2366			80.1034	67.2366			639.777	878.103
				39.9988	51.1176			4469.9	4360.01			64.48	67.6163			356.173	344.649							33.79	48.86			59.369	70.6983			59.369	70.6983			512.298	454.992
				39.71	45.486			2803.96	4795.38			44.3135	56.0868			481.418	372.204							31.09	62.08			69.9292	49.5118			69.9292	49.5118			538.174	573.798
				45.6304	49.9624			6129.78	2420.58			71.5176	46.9036			484.103	381.931							52.91	36.59			102.754	75.6248			102.754	75.6248			948.658	415.116
				22.5264	38.266			5753.91	2221.45			62.1247	46.2485			320.89	298.183							39.97	49.43			89.8442	137.652			89.8442	137.652			951.295	678.502
				41.0096	59.3484			3352.82	2841.07			41.2358	62.788			358.13	314.467							30.31	33.98			36.9415	61.4981			36.9415	61.4981			176.082	1062.34
				62.3808	50.6844			3998.15	4855.45			53.922	57.4672			339.763	402.891							33.31	53.68			92.6366	57.4587			92.6366	57.4587			641.226	411.121
				28.158	43.1756			4249.98	2580.72			56.4014	46.9966			369.166	237.655							41.32	39.01			71.101	79.3278			71.101	79.3278			688.586	297.961
				31.9124	37.9772			3704.87	2856.09			54.1251	53.3996			423.556	477.96							43.54	44.03			73.1365	77.1747			73.1365	77.1747			706.954	561.858
				41.876	54.7276			4632.79	4675.24			46.0331	61.4786			429.778	414.463							35.92	44.22			60.4471	96.8797			60.4471	96.8797			430.944	685.257
				42.598	50.3956			4948.88	5338.18			75.5566	86.5474			275.866	502.736							32.05	49.34			92.7623	89.1746			92.7623	89.1746			784.872	357.649
				38.988	39.1324			3833.53	7844.24			73.1942	70.1984			300.58	316.573							28.19	40.74			95.7422	73.4393			95.7422	73.4393			516.782	711.196
				35.6668	62.814			4571.27	3506.75			66.9777	54.0114			361.553	393.23							33.11	33.98			58.2999	65.4819			58.2999	65.4819			483.827	552.859
				36.2444	49.5292			3825.44	3640.61			59.0794	62.7093			367.471	340.448							32.92	39.1			39.2266	81.7386			39.2266	81.7386			177.89	665.988
				38.4104	67.5792			4083.49	5309.3			58.3681	66.421			456.284	390.717							29.25	38.14			75.924	62.8792			75.924	62.8792			744.26	468.974
				32.7788	44.1864			5420.63	4697.48			62.6143	51.1181			353.917	392.419							36.59	47.99			80.8094	72.1432			80.8094	72.1432			636.876	728.752
				42.598	55.1608			4720.15	2767.71			46.7239	62.7415			405.441	471.999							34.08	35.43			90.766	90.3288			90.766	90.3288			671.27	1077.66
				28.4468	42.4536			3901.83	2679.05			46.6412	49.6738			226.942	282.63							30.31	63.14			54.6825	41.1411			54.6825	41.1411			566.81	874.637
				61.5144	55.0164			3267.77	3607.11			53.982	43.065			287.465	406.133							41.03	52.04			79.0841	58.3569			79.0841	58.3569			588.073	145.232
				53.8612	58.0488			2874.43	4575.6			62.1067	60.3804			316.895	311.92							42.58	46.73			98.8214	47.5132			98.8214	47.5132			941.783	460.363
				36.3888	48.5184			4388.17	3016.95			56.5808	44.8462			346.191	240.456							32.83	32.34			58.493	49.7731			58.493	49.7731			530.011	566.212
				40.2876	32.7788			3276.87	2698.11			78.3456	54.8271			243.615	372.427							46.92	39.87			76.7399	50.445			76.7399	50.445			300.042	416.447
				51.6952	51.1176			6100.03	5089.38			69.8603	50.6384			454.939	262.58							31.76	34.08			37.927	40.4819			37.927	40.4819			496.799	340.062
				50.9732	37.9772			6368.76	4255.18			47.0618	49.7038			374.885	340.181							41.13	31.0922			76.7977	57.6684			76.7977	57.6684			689.782	397.226
				41.2984	46.208			4158.72	2738.69			53.3471	50.2075			421.776	328.962							34.85	39.1066			51.0035	63.3981			51.0035	63.3981			354.209	460.312
				54.5832	47.9408			2850.89	3115.14			71.9946	48.7853			307.078	339.931							39.58	54.8458			79.1214	42.8911			79.1214	42.8911			520.776	255.061
				39.4212	44.1864			3666.6	3981.69			59.1573	55.2695			265.347	330.037							52.72	50.6938			76.733	75.0763			76.733	75.0763			360.813	557.394
				34.3672	40.432			4434.96	5056.02			54.1267	50.5318			334.711	161.814							38.14	58.322			75.9399	65.9352			75.9399	65.9352			512.756	168.093
				35.9556	47.9408			4296.91	2944.75			60.6286	78.9384			339.14	107							41.03	33.8924			117.951	42.7003			117.951	42.7003			696.947	328.649
				47.5076	32.6344			4963.46	951.885			80.3047	50.601			401.154	231.918							41.32	59.3841			56.0406	112.89			56.0406	112.89			322.354	782.018
				48.5184	39.1324			3977.64	5505.54			56.4809	49.8837			374.613	327.18							45.86	35.6305			92.5079	77.1001			92.5079	77.1001			635.05	338.389
				36.1	56.316			3075.14	2156.33			96.3001	31.1837			314.586	207.919							44.22	33.6027			85.1984	85.6777			85.1984	85.6777			487.128	608.873
				42.598	55.0164			5407.35	1596.78			65.9989	31.0342			428.903	375.715							45.28	40.2653			48.0569	48.5419			48.0569	48.5419			316.56	433.794
				70.1784	60.9368			8172.75	2920.78			52.3301	37.2581			340.957	161.396							48.66	53.5906			82.0565	58.5555			82.0565	58.5555			590.634	321.105
				40.5764	32.0568			3313.84	1553.31			59.2969	28.1172			289.191	313.385							38.81	33.2165			60.8686	89.9765			60.8686	89.9765			421.414	938.545
				47.7964	32.49			3257.09	3876.13			55.9112	44.7424			503.64	182.997							35.05	20.8569			60.4517	67.6623			60.4517	67.6623			801.444	643.872
				41.154	67.868			5292.69	2812.91			67.8814	34.2931			473.276	267.094							34.85	69.9091			61.435	63.9753			61.435	63.9753			579.745	538.951
				45.9192	50.1068			3954.97	1931.64			58.3846	47.8407			340.827	264.007							33.6	57.8392			81.7343	72.1509			81.7343	72.1509			798.5	487.991
																								41.71	43.838			64.5745	47.8244			64.5745	47.8244			740.661	593.548
																								32.5406	69.4263			85.1515	53.6759			85.1515	53.6759			894.135	767.749
																								31.3819	41.6172			70.513	85.8263			70.513	85.8263			786.888	525.058
																								29.7403	61.9912			72.91	35.3469			72.91	35.3469			736.162	202.291
																								25.9745	33.0234			52.2206	62.717			52.2206	62.717			656.509	597.578
																								37.5617	52.1422			55.5224	75.436			55.5224	75.436			552.973	804.983
																								50.6938	45.8658			74.8079	33.1275			74.8079	33.1275			599.357	238.425
																								31.7681	35.1477			67.624	46.1696			67.624	46.1696			653.025	618.571
																								33.989	48.7626			59.1171	84.6201			59.1171	84.6201			672.649	730.909
																								32.8302	33.0234			75.4101	54.4671			75.4101	54.4671			488.718	341.154
																								39.3963	48.5695			64.3847	57.0264			64.3847	57.0264			838.832	598.106
																								37.5617	75.5096			55.4045	74.7577			55.4045	74.7577			515.295	641.733
																								46.1555	47.7004			74.7343	93.4772			74.7343	93.4772			650.925	692.152
																								53.68	32.7337			82.5642	59.7433			82.5642	59.7433			606.778	472.14
																								38.72	21.2431			59.9579	53.8525			59.9579	53.8525			562.255	496.626
																								40.36	56.777			104.27	53.9243			104.27	53.9243			1290.66	529.474
																								42	38.43			66.5819	99.3923			66.5819	99.3923			1003.89	884.829
																								41.23	27.03			98.3976	57.7106			98.3976	57.7106			694.662	483.402
																								49.34	42.58			101.149	62.9633			101.149	62.9633			808.968	672.372
																								66.72	26.36			81.4194	51.2389			81.4194	51.2389			796.591	610.335
																								50.21	34.56			73.8401	49.1685			73.8401	49.1685			538.089	488.87
																								52.14	34.27			43.2707	81.5198			43.2707	81.5198			458.21	352.135
																								43.93	36.78			64.752	76.5165			64.752	76.5165			556.462	628.042
																								45.18	25			57.1811	61.5663			57.1811	61.5663			874.327	853.254
																								60.92	40.36			60.7789	44.269			60.7789	44.269			509.474	510.764
																								59.09	29.64			85.3303	61.5302			85.3303	61.5302			729.589	565.342
																								53.3	38.04			41.5077	70.4441			41.5077	70.4441			231.126	621.603
																								47.21	36.4			53.5864	46.0221			53.5864	46.0221			669.799	509.21
																								41.03	33.79			95.35	47.349			95.35	47.349			555.024	398.919
																								48.08	39.58			42.6882	72.2956			42.6882	72.2956			530.644	753.339
																								46.05	35.34			109.657	54.56			109.657	54.56			623.486	575.657
																								35.14	41.61			99.7757	68.2023			99.7757	68.2023			445.62	598.031
																								40.55	35.82			55.8961	69.7876			55.8961	69.7876			539.838	526.816
																								35.05	35.92			76.0803	67.9361			76.0803	67.9361			658.604	687.002
																								55.03	46.54			67.1699	52.1703			67.1699	52.1703			744.122	296.709
																								41.03	36.98			75.1315	58.1571			75.1315	58.1571			557.936	824.28
																								37.46	24.33			76.1226	48.2123			76.1226	48.2123			745.591	338.716
																								39.29	37.65			65.3247	54.6299			65.3247	54.6299			593.502	432.92
																								46.15	39.29			105.902	94.2479			105.902	94.2479			625.187	675.474
																								38.62	36.49			75.9272	76.0913			75.9272	76.0913			628.414	521.004
																								48.47	41.03			52.9254	46.7377			52.9254	46.7377			640.897	463.524
																								36.59	34.18			60.3773	34.8402			60.3773	34.8402			540.535	308.212
																								47.41	44.8			71.1826	47.2369			71.1826	47.2369			660.22	306.652
																								37.07	38.23			61.6936	87.2055			61.6936	87.2055			550.94	888.538
																								29.74	31.38			62.6951	75.6302			62.6951	75.6302			561.452	640.757
																								38.91	74.93			94.7376	50.9318			94.7376	50.9318			948.13	575.326
																								39.29	35.92			93.434	40.3699			93.434	40.3699			691.941	490.282
																								30.03	38.91			86.9383	89.3907			86.9383	89.3907			701.947	500.491
																								34.56	44.41			73.8934	26.5188			73.8934	26.5188			853.886	198.797
																								39.29	57.06			79.6993	75.9364			79.6993	75.9364			614.445	510.911
																								36.3	54.16			62.6176	68.109			62.6176	68.109			664.166	537.3
																								43.06	49.92			67.0106	77.4215			67.0106	77.4215			558.855	780.177
																								41.13	61.79			67.5494	86.974			67.5494	86.974			906.625	938.598
																								35.24	42.38			64.529	105.897			64.529	105.897			738.104	509.973
																								37.85	52.33			92.0875	35.6066			92.0875	35.6066			739.625	289.611
																								29.35	41.23			43.3134	70.2254			43.3134	70.2254			559.361	661.553
																								44.9	40.16			87.5152	55.9053			87.5152	55.9053			921.193	565.302
																								48.18	49.53			97.9269	87.6236			97.9269	87.6236			862.847	575.6
																								43.83	43.45			59.576	52.2097			59.576	52.2097			885.131	429.747
																								33.98	48.08			64.9977	89.814			64.9977	89.814			488.505	843.074
																								44.51	47.41			36.8362	67.3569			36.8362	67.3569			267.297	946.806
																								28.48	73.38			50.4125	43.9268			50.4125	43.9268			416.121	776.253
																								39.97	30.31			81.5173	51.0275			81.5173	51.0275			519.638	762.012
																								33.6	37.85			52.758	53.3382			52.758	53.3382			451.774	474.039
																								30.41	40.16			55.7763	41.5443			55.7763	41.5443			498.796	672.243
																								31.47	61.5			50.7447	51.6424			50.7447	51.6424			485.57	755.728
																								48.27	37.46			62.3224	61.4814			62.3224	61.4814			513.412	1217.2
																								39.87	44.8			68.7119	55.1686			68.7119	55.1686			614.054	205.159
																								34.27	48.18			89.0334	51.0249			89.0334	51.0249			609.685	562.994
																								35.82	50.11			80.9338	48.2833			80.9338	48.2833			674.641	215.716
																								46.25	42.38				63.3674				63.3674				518.411
																								28.58	53.01				21.0839				21.0839				130.506
																								31.18	42.67				52.1942				52.1942				341.28
																								33.79	48.76				36.0061				36.0061				243.969
																								37.46	26.65				76.1397				76.1397				497.201
																								36.78	35.34				62.4439				62.4439				451.037
																								24.52	32.73				84.4937				84.4937				723.363
																								28.96	54.55				58.2105				58.2105				424.241
																								33.79	42.48				75.0919				75.0919				610.694
																								35.72	31.76				40.4086				40.4086				296.818
																								31.57	33.02				40.3463				40.3463				307.219
																								31.76	27.22
																								30.22	45.18
																								37.27	36.78
																								38.72	39.2
																								47.7	33.69
																								38.52	46.44
																								33.4	30.12
																								30.31	25.39
																								28.29	53.01
																								39.78	39.68
																								23.75	32.63
																								37.27	42.96
																								41.81	35.92
																								36.59	41.42
																								52.23	32.44
																								26.65	42.19
																								27.42	64.59
																								49.34	24.13
																								39.97	37.94
																								53.68	52.0456
																								36.4	45.1899
																								36.11	40.3619
																								32.05	42.1965
																								37.17	51.3697
																								45.28	38.2376
																								48.95	28.3885
																								38.23	28.7747
																								50.21	48.9557
																								40.84	46.5417
																								37.56	46.252
																								29.16	35.6305
																								33.5062	45.383
																								31.3819	46.3486
																								28.0023	69.2332
																								39.7825	42.4862
																								37.3685	42.7759
																								31.9612	45.5761
																								53.8802	56.0045
																								57.6461	45.9623
																								41.1344	59.7704
																								44.0312	55.908
																								51.08	61.1222
																									51.6594
																									30.2231
																									40.6516
																									56.1977
																									44.3208
																									44.514
																									54.8458
																									51.08
																									40.9413
																									29.4507
																									53.7837
																									32.8302
																									46.5417
																									38.3341
																									33.989
																									62.8603
																									46.9279
																									47.797
																									36.1133
																									36.4995
																									31.4784

## Sheet: Fig 3
E				F				G				H
CTL	DM			CTL	DM			CTL	DM			CTL	DM
58.1932	41.876			1768.18	2641.8			15.8898	16.6464			9.6748	15.4291
60.3592	75.5212			1854.1	1631.43			17.7823	24.7925			48.9155	12.8207
97.3256	54.2944			705.25	3045.97			24.8488	19.1467			13.8985	20.611
71.9112	47.3632			1209.21	1193.32			19.9308	22.2078			25.9198	11.3354
89.528	58.9152			1332.67	1307.4			20.3485	28.3814			21.1649	51.5749
49.5292	32.0568			823.513	2001.82			18.1127	17.38			14.7288	13.8624
66.7128	51.6952			1307.54	1239.67			32.9693	13.5506			26.3049	7.42758
58.7708	34.2228			649.8	1276.78			14.8928	18.8969			13.2577	22.0752
38.1216	71.6224			911.164	1583.92			17.6679	15.6106			13.9346	12.8319
54.5832	58.9152			2051.35	1362.13			15.9867	14.3588			13.192	10.1561
50.6844	67.0016			2371.77	732.108			18.6572	11.0351			12.7553	4.96014
41.4428	43.7532			2267.08	850.66			16.8728	14.4546			15.158	11.0195
56.316	69.312			1866.51	1578.15			17.5167	15.7316			16.1888	16.9128
58.7708	57.9044			1139.32	2298.85			31.9513	13.3253			39.1324	8.55054
45.6304	67.5792			511.176	2008.6			13.9636	23.224			10.1401	24.2198
69.6008	42.8868			3398.45	2189.97			14.1424	21.0922			11.2825	24.7357
63.6804	68.0124			1872	2997.02			17.4092	18.9346			11.5664	18.8562
74.366	33.5008			1706.09	1442.12			20.7369	18.2189			32.4659	25.5299
67.868	49.3848			2870.67	1405.01			13.1304	16.7912			5.72546	16.0284
47.2188	62.6696			2116.76	7812.18			12.2009	20.2569			5.2022	18.3749
62.5252	47.9408			1206.75	2157.91			12.5449	26.1708			5.86133	26.0848
29.8908	67.5792			1584.65	3628.63			11.9598	24.5837			7.20195	27.0434
27.5804	50.1068			1043	1304.08			16.2678	15.712			13.1645	12.4597
68.59	69.4564			1939.58	5601.71			12.7059	16.1108			8.18833	11.6898
36.6776	39.1324			1608.47	1998.78			12.6503	14.0589			9.86167	8.98168
59.4928	58.3376			1252.09	2904.89			13.1469	15.4836			5.27576	8.2669
50.54	51.1176			1220.18	2413.79			20.4411	18.5057			16.0103	24.1045
67.146	76.3876			1519.09	1745.07			22.9824	14.1722			20.4411	22.2376
36.6776	72.3444			2814.07	1449.92			19.0901	21.3622			13.1332	15.0176
43.32	47.652			1199.68	2811.61			11.9077	17.505			6.26335	12.6866
21.3712	42.1648			1410.79	1248.19			20.1587	21.4821			14.8411	21.2148
22.9596	63.3916			1415.55	652.832			19.7125	19.2988			13.8022	24.1329
63.3916	62.5252			1110.72	937.734			16.458	15.8837			14.7682	26.2537
29.3132	67.5792			1623.49	1070			15.8962	22.5028			9.23129	15.9081
79.1312	81.7304			431.9	532.692			19.7299	15.1138			14.5122	21.4193
68.7344	53.2836			805.174	668.861			20.6098	18.3825			18.05	15.6193
51.4064	47.2188			452.116	776.872			17.5664	17.3616			14.6967	5.00243
25.27	63.536			196.528	1218.45			12.5204	17.5741			7.1117	14.9093
33.0676	36.822			618.465	831.455			11.4886	13.9414			2.80678	6.29171
26.8584	63.3916			598.682	652.832			12.7818	16.8173			7.77353	11.2873
27.5804	62.5252			695.864	937.734			10.3618	17.7027			4.20823	10.457
56.8936	67.5792			602.437	1070			14.0942	15.3107			8.50757	10.7578
61.0812	81.7304			1259.02	532.692			10.8367	14.9982			5.87528	11.9749
67.0016	86.64			472.477	873.764			10.154	15.0215			3.19124	4.74113
54.15	45.0528			693.842	543.088			17.2287	17.7027			9.18745	6.61533
21.5156	52.8504			699.618	1255.85			17.2913	22.6338			12.7897	11.9233
29.4576	85.196			979.754	1184.51			18.2257	15.1138			16.6662	10.1441
36.1	74.5104			685.467	574.856			16.0725	11.3372			11.3234	8.6488
85.3404	47.2188			657.309	595.794			12.9283	21.7342			9.73669	18.3182
39.4212				612.978				11.3698				4.03418
74.2216				404.031				13.1606				6.3175
41.876				2218.42				13.0701				10.1561
38.1216				795.5				11.881				8.4474
48.8072				1267.11				16.1326				5.85831
37.544				617.599				8.50996				1.79297
46.7856				477.386				12.6051				5.85851
36.1				867.7				8.1264				1.57809
92.8492				281.724				7.93992				2.68171

## Sheet: Fig 4
B				C				D				E
DM+S	DM+L			DM+S	DM+L			DM+S	DM+L			DM+S	DM+L
52.9948	72.2			1445.59	933.979			20.4428	14.4568			20.7214	8.67249
61.2256	60.2148			2125.86	930.947			18.6442	14.1045			14.5844	6.422
74.5104	50.54			1252.67	569.369			17.9227	14.4942			9.86733	7.0756
50.8288	51.6952			1652.95	806.33			17.8547	15.3365			13.9226	10.0525
49.9624	34.0784			2245.42	1119.1			17.6927	15.6244			12.9754	9.16038
45.6304	54.0056			1615.55	2044.7			17.4251	16.1819			15.5086	11.4732
40.432	59.0596			1547.25	1143.21			17.5275	12.7995			14.6025	5.3789
64.6912	67.0016			722.144	1721.54			27.2385	12.3818			39.331	6.24808
39.8544	36.3888			2309.24	669.15			17.2503	10.4355			10.7867	3.80494
36.1	55.4496			2620.57	1363.28			14.112	11.3942			23.3206	4.52281
48.2296	57.6156			1529.05	843.007			15.5698	12.0743			22.021	7.35784
49.2404	66.2796			2348.81	1032.03			14.0157	11.2548			8.18267	4.86834
63.6804	47.7964			1107.26	560.705			16.0715	16.9538			13.4808	10.8713
56.7492	40.432			3276.58	1257.87			15.2193	15.7618			8.43296	7.19112
56.8936	49.818			1430.43	1204.87			13.5953	17.7672			9.01598	15.3786
48.0852	65.5576			1681.68	1984.49			14.7906	13.9084			10.8119	8.7723
42.3092	64.4024			1993.44	1616.41			20.2979	13.5599			30.4744	3.51975
61.8032	68.0124			2864.9	1272.6			13.7946	15.0389			9.80201	5.73778
73.0664	62.9584			1366.75	2310.26			21.5281	14.8819			15.8659	4.60275
65.5576	71.3336			1915.03	1691.36			18.6928	17.6652			13.7	9.26867
32.7788	53.5724			2188.24	1828.97			14.6153	15.111			14.2595	10.3607
57.9044	59.7816			1541.47	1772.65			16.4409	13.6655			24.7766	6.98896
45.7748	41.876			1194.33	1893.95			16.1424	16.3824			10.2918	6.14603
51.1176	47.5076			1862.62	1038.09			18.8899	11.2415			17.7901	4.24175
54.15	43.1756			1344.36	1881.39			23.0246	10.1134			31.5153	3.53058
71.0448	55.1608			1419.74	1882.54			23.6017	8.65895			21.9307	3.27788
46.0636	45.0528			1416.28	2604.98			30.0751	10.9858			35.9969	4.28559
63.8248	34.2228			1485.01	1004.16			24.7388	12.3392			22.1975	6.22364
35.5224	42.4536			1214.55	1837.63			14.2068	12.5679			10.4484	4.48994
51.6952	63.8248			528.504	669.15			11.6676	12.072			5.00888	4.61178
47.2188	58.1932			1114.91	1636.77			13.4592	11.7901			5.17871	4.47279
56.7492	54.2944			2089.32	723.3			12.7859	11.1219			6.65443	5.776
46.7856	56.1716			1047.19	1050.8			13.3942	10.0775			10.6003	5.33169
48.5184	39.2768			1887.6	556.806			15.6277	15.1913			9.9275	9.56249
78.698	68.0124			3188.21	876.075			14.1521	12.9167			11.0844	3.69251
68.3012	53.7168			1557.64	1000.84			15.5366	15.2784			10.5653	8.6279
	50.8288				630.595				11.978				4.61278
	53.7168				312.048				13.9643				10.2627
	66.5684				366.054				12.4952				7.16093

## Sheet: Fig S2
CTL					DM					DM+S							DM+L
pre	1W	5W			pre	1W	5W			pre	1W	5W-1d	5W-2d	5W-3d			pre	1W	5W-1d	5W-2d	5W-3d
202	222	213			180	474	585			196	571	600	574	600			186	600	600	600	600
198	223	191			190	600	462			225	600	600	600	600			201	481	558	564	600
193	217	203			213	490	600			207	532	600	577	600			190	600	600	600	600
220	159	180			203	600	574			213	600	600	600	600			206	576	600	514	600
180	170	208			204	600	600			215	534	600	574	600			178	600	585	468	533
170	189	174			186	496	441			188	600	600	592	600			203	530	600	523	522
201	164	180			229	543	571			211	461	600	590	600			153	600	600	600	600
213	229	201			196	600	600			187	545	593	572	600			223	600	522	570	512
159	188	144			181	571	431			188	466	568	600	590			201	598	600	511	506
201	158	151			147	472	470										181	600	600	600	595
181	201	153			188	357	421
172	173	189			208	521	559
181	204	173			192	491	501
198	169	201			194	576	453

## Sheet: Fig S3
C								D
Sup_CTL	Sup_DM	Med_CTL	Med_DM	Dep_CTL	Dep_DM			CTL_CD169(-)	CTL_CD169(+)	DM_CD169(-)	DM_CD169(+)
0.100719	0.121212	0.0265487	0.0205128	0.0227273	0			64.6724	20.5794	58.5187	17.586
0.0650407	0.108108	0.0207469	0.0319149	0.00763359	0			65.8607	47.731	75.8141	26.7118
0.0608108	0.146789	0.00884956	0.040404	0	0			61.4363	23.0402	84.913	40.0499
0.150442	0.0797101	0.025	0.0052356	0	0			84.7833	24.8808	52.7073	22.5487
0.0738636	0.165289	0.00829875	0	0.00584795	0			57.7373	25.3172	74.6846	35.6277
0.0641026	0.212963	0.00869565	0.0140845	0.00787402	0			58.8915	40.7917	53.1575	29.5952
0.0860927	0.127119	0.00423729	0.0206186	0	0			75.9178	23.5869	72.0234	18.9689
0.054878	0.08	0.00813008	0.0045045	0.00724638	0			74.1317	22.4868	61.9433	24.4671
0.0413223	0.0763889	0	0.0198676	0	0.00809717			68.1701	42.8865	41.482	32.4317
0.0495868	0.0492958	0.00452489	0.00754717	0	0			84.8156	17.8538	65.8541	37.3307
0.0620155	0.0472973	0	0.00404858	0	0.0075188			46.8429	28.4853	98.9193	18.9473
0.08	0.0915033	0.0276243	0.00383142	0	0			45.112	31.4984	75.1462	34.9263
0.0512821	0.0616438	0.0142045	0.0175439	0	0			65.8607	25.1382	57.3866	32.5292
0.0486111	0.08	0.0200803	0.0138889	0	0			87.8927	28.5405	54.8638	22.5487
0.0609756	0.046875	0.016	0	0	0			75.5327	24.5964	38.5015	28.6967
0.0638298	0.0864198	0.0257511	0.00682594	0	0

## Sheet: Fig S4 AB
A																B
Cell density				Cell body size				Territory area				Primary process length				Cell density				Cell body size				Territory area				Primary process length				Total process length
CTL	DM			CTL	DM			CTL	DM			CTL	DM			CTL	DM			CTL	DM			CTL	DM			CTL	DM			CTL	DM
17	19			33.0676	25.1256			2613.64	2190.35			42.3026	49.535			22	16			36.6776	40.9807			7125.13	1544.99			74.6323	35.5032			497.532	208.326
19	22			28.7356	37.9772			2661.9	2166.87			45.4022	54.244			16	18			34.9448	50.7566			5759.68	1314.33			70.9241	43.4653			587.013	223.835
13	17			33.934	52.1284			2695.6	1904.26			48.097	58.1354			24	24			33.0676	49.4714			3889.13	2060.47			53.499	48.1962			467.69	333.929
25	21			30.4684	37.544			3873.18	2293.27			59.4489	49.7553			19	21			32.6344	55.2186			3784.29	1965.08			53.2976	55.3021			466.123	396.796
20	17			38.5548	48.9516			4458.41	1980.24			63.0163	37.8561			17	22			30.4684	36.6776			1848.9	2350.69			38.7432	43.0859			460.819	302.558
16	12			30.4684	56.8936			3803.18	2644.66			61.9813	38.6156			16	16			40.1432	30.324			4178.53	2525.09			65.6978	47.0723			307.26	295.675
17	14			37.544	55.594			2170.48	2661.93			69.2415	52.4494			10	20			45.0528	24.2592			3349.79	2456.68			65.6923	47.8541			371.37	457.794
13	19			31.6236	25.7032			2045.51	1366.34			48.518	33.4152			10	17			37.9772	44.042			3318.08	2461.64			48.5281	46.0871			369.063	272.225
16	17			45.6304	54.2944			3649.68	895.655			56.7811	38.1242			16	20			40.432	31.046			813.059	2210.39			27.1487	42.3988			158.049	335.245
9				37.544	39.4212			1634.06	4023.99			51.781	58.2678			14	15			38.5548	48.2296			975.451	3011.06			39.3354	48.917			172.901	343.798
15				23.6816	57.3268			3123.05	2351.58			47.5757	39.6118			15	15			50.6844	44.042			2949.63	3982.73			64.7831	58.1421			323.816	368.602
13				39.8544	40.8652			1764.74	6565.84			41.155	71.9085							45.0528	51.984			2633.05	2652.92			46.1823	41.2041			344.558	320.593
				44.4752	39.8544			2857.24	2667.85			68.901	57.2883							32.0568	47.0744			2497.57	2647.6			50.287	50.7212			321.14	327.328
				40.7208	47.5076			2383.76	2318.72			59.2173	46.9148							34.5116	37.3996			6997.45	1214.84			69.1587	39.5019			531.485	284.743
				42.1648	63.9692			3646.68	4606.36			51.8361	57.9029							41.0096	44.3308			2365.42	2444.29			42.4957	67.8707			173.861	198.556
				35.5224	32.9232			3933.17	2955.49			50.5424	66.9795							51.6952	52.706			1557.5	2469.67			46.1062	49.6958			339.581	417.473
				49.2404	43.1756			5197.82	4769.3			50.8427	69.8195							31.6236	34.9448			3159.18	3885.08			57.3368	68.1395			293.036	309.846
				43.32	54.2944			3716.57	3131.83			40.4932	68.7469							38.988	51.1176			3833.53	4360.01			73.1942	67.6163			300.58	344.649
				39.9988	38.266			4469.9	2221.45			64.48	46.2485							35.6668	45.486			4571.27	4795.38			66.9777	56.0868			361.553	372.204
				39.71	59.3484			2803.96	2841.07			44.3135	62.788							36.2444	49.9624			3825.44	2420.58			59.0794	46.9036			367.471	381.931
				45.6304	50.6844			6129.78	4855.45			71.5176	57.4672							38.4104	55.1608			4083.49	2767.71			58.3681	62.7415			456.284	471.999
				22.5264	43.1756			5753.91	2580.72			62.1247	46.9966							32.7788	42.4536			5420.63	2679.05			62.6143	49.6738			353.917	282.63
				41.0096	37.9772			3352.82	2856.09			41.2358	53.3996							42.598	55.0164			4720.15	3607.11			46.7239	43.065			405.441	406.133
				62.3808	54.7276			3998.15	4675.24			53.922	61.4786							28.4468	58.0488			3901.83	4575.6			46.6412	60.3804			226.942	311.92
				28.158	50.3956			4249.98	5338.18			56.4014	86.5474							61.5144	48.5184			3267.77	3016.95			53.982	44.8462			287.465	240.456
				31.9124	39.1324			3704.87	7844.24			54.1251	70.1984							53.8612	32.7788			2874.43	2698.11			62.1067	54.8271			316.895	372.427
				41.876	62.814			4632.79	3506.75			46.0331	54.0114							36.3888	51.1176			4388.17	5089.38			56.5808	50.6384			346.191	262.58
				42.598	49.5292			4948.88	3640.61			75.5566	62.7093							40.2876	37.9772			3276.87	4255.18			78.3456	49.7038			243.615	340.181
				34.3672	67.5792			4434.96	5309.3			60.6286	66.421							51.6952	46.208			6100.03	2738.69			69.8603	50.2075			454.939	328.962
				35.9556	44.1864			4296.91	4697.48			80.3047	51.1181							50.9732	47.9408			6368.76	3115.14			47.0618	48.7853			374.885	339.931
				47.5076				4963.46				56.4809								41.2984	44.1864			4158.72	3981.69			53.3471	55.2695			421.776	161.814
				48.5184				3977.64				96.3001								54.5832	40.432			2850.89	5056.02			71.9946	50.5318			307.078	330.037
				47.7964				3257.09				55.9112								39.4212	47.9408			3666.6	2944.75			59.1573	78.9384			265.347	107
				41.154				5292.69				67.8814								36.1	32.6344			3075.14	951.885			54.1267	50.601			334.711	231.918
				45.9192				3954.97				58.3846								42.598	39.1324			5407.35	5505.54			65.9989	49.8837			428.903	327.18
																				70.1784	56.316			8172.75	2156.33			52.3301	31.1837			340.957	207.919
																				40.5764	55.0164			3313.84	1596.78			59.2969	31.0342			289.191	375.715
																					60.9368				2920.78				37.2581				161.396
																					32.0568				1553.31				28.1172				313.385
																					32.49				3876.13				44.7424				182.997
																					67.868				2812.91				34.2931				267.094
																					50.1068				1931.64				47.8407				264.007

## Sheet: Fig S4 CDE
C																				D																				E
Cell density				Cell body size				Territory area				Primary process length				Total process length				Cell density				Cell body size				Territory area				Primary process length				Total process length				Cell density				Cell body size				Territory area
CTL	DM			CTL	DM			CTL	DM			CTL	DM			CTL	DM			CTL	DM			CTL	DM			CTL	DM			CTL	DM			CTL	DM			CTL	DM			CTL	DM			CTL	DM
4	7			37.75	41.32			5697.57	3990.67			65.9692	82.4654			432.435	613.581			5	10			53.68	38.43			3871.03	9942.67			48.0569	89.9765			316.56	938.545			10	11			29.35	35.34			6332.17	7258.67
3	2			39.97	64.98			3443.36	7185.48			47.5265	62.1686			711.941	349.671			7	8			38.72	27.03			8280.48	6618.76			82.0565	67.6623			590.634	643.872			8	9			36.59	66.81			7749.58	4258.33
4	5			37.56	51.56			931.039	3737.68			25.5378	47.3602			102.151	291.485			7	6			40.36	42.58			6119.64	4461.98			60.8686	63.9753			421.414	538.951			9	13			57.93	36.11			10122	3732.85
3	8			35.72	33.6			3285.77	3714.5			22.6805	54.3803			137.756	361.435			4	6			42	26.36			5929.22	4930.3			60.4517	72.1509			801.444	487.991			7	10			32.44	44.7			4652.2	5445.06
9	3			58.8	35.72			6389.04	5755.12			79.8594	62.9145			537.436	422.423			7	6			41.23	34.56			4615.12	6013.04			61.435	47.8244			579.745	593.548			7	9			32.73	42.96			8294.86	6253.66
5	5			53.88	55.32			408.259	4170.56			116.302	67.1937			268.205	337.557			5	6			49.34	34.27			7615.66	6786.2			81.7343	53.6759			798.5	767.749			12	9			36.78	39.78			6249.51	3877.98
4	2			40.94	23.36			4957.63	4316.65			54.5168	56.8063			502.205	587.666			6	8			66.72	36.78			7334.95	9090.72			64.5745	85.8263			740.661	525.058			10	9			46.63	38.62			5207.91	5223.26
6	7			56.77	31.18			8520.53	6123.79			81.8088	73.5116			285.193	600.544			7	7			50.21	25			9471.55	6303.49			85.1515	35.3469			894.135	202.291			9	6			34.76	43.25			4562.88	5388.19
3	3			47.02	32.54			8520.53	2972.72			57.9825	32.8793			454.303	347.203			9	7			52.14	40.36			7960.28	9155.7			70.513	62.717			786.888	597.578			9	9			35.53	40.84			9465.08	4297.63
4	4			37.07	33.89			11573.7	3481.11			71.2898	51.2177			781.281	333.075			5	10			43.93	29.64			6490.14	1894.23			72.91	75.436			736.162	804.983			7	9			25.68	37.36			3430.23	3190.47
8	7			35.82	31.86			7544.49	9154.83			82.9031	103.802			759.898	435.638			6	4			45.18	38.04			4791.73	1170.41			52.2206	33.1275			656.509	238.425			11	11			35.43	35.34			6920.61	5594.64
2	4			55.52	31.38			7561.19	2120.57			55.2563	55.6545			741.09	397.88			4	7			60.92	36.4			5943.41	4620.15			55.5224	46.1696			552.973	618.571			10	10			35.43	40.55			4825.43	5878.24
5	4			33.4	44.03			5546.16	2457.38			68.9893	52.1053			644.552	238.545			10	9			59.09	33.79			6715.8	3223.97			74.8079	84.6201			599.357	730.909			10	7			41.52	36.49			3553.82	6309.77
5	4			38.33	45.09			6218.9	5214.77			64.5693	72.7886			637.754	590.089			6	5			53.3	39.58			6587.28	7348.57			67.624	54.4671			653.025	341.154			9	10			33.4	34.47			4217.78	3234.59
5	6			36.88	28.77			8195.89	6426.89			97.5086	58.522			746.492	557.334			5	6			47.21	35.34			6697.84	5240.93			59.1171	57.0264			672.649	598.106			9	10			31.96	43.25			4204.45	2927.92
4	6			35.92	31.47			5218.05	5743.15			94.6622	67.9348			664.668	625.952			5	13			41.03	41.61			8731.61	7088.82			75.4101	74.7577			488.718	641.733			7	10			31.09	41.13			4708.69	2499.38
5	6			47.7	33.6			7294.69	6183.75			71.2196	46.6267			374.689	303.608			5	6			48.08	35.82			4731.29	8312.44			64.3847	93.4772			838.832	692.152			11	9			35.32	30.41			5384.91	1671.18
5	3			57.74	28.48			10685.4	8473.69			100.008	83.2512			796.067	763.807			5	6			46.05	35.92			3275.73	5187.73			55.4045	59.7433			515.295	472.14			5	8			40.16	38.33			9813.57	3661.2
4	2			34.56	34.76			7562.06	4450.01			79.96	77.9716			716.036	456.785			4	6			35.14	46.54			7955.26	5298.68			74.7343	53.8525			650.925	496.626			7	10			47.02	29.74			4243.27	4688.99
6	5			58.22	42.29			6143.97	7278.37			47.6929	44.8785			487.898	579.844			3	4			40.55	36.98			5920.63	5183.77			82.5642	53.9243			606.778	529.474			10	10			36.69	37.07			4925.18	6258.3
				33.5	33.98			4748.38	5648.81			39.8425	67.0757			391.584	704.369							35.05	24.33			5703.65	8552.39			59.9579	99.3923			562.255	884.829							41.71	38.14			5076.11	5635.77
				57.16	38.81			3466.34	4693.53			52.8819	65.0462			513.848	384.176							55.03	37.65			7802.4	6254.63			104.27	57.7106			1290.66	483.402							34.85	39.87			9366.79	5593.48
				32.26	37.85			6696.2	2524.39			75.9191	37.4221			606.938	191.301							41.03	39.29			13506.2	8099.42			66.5819	62.9633			1003.89	672.372							22.98	36.49			5465.34	3548.03
				38.33	42.58			3359.45	1695.22			59.7769	92.9545			306.656	629.166							37.46	36.49			11940.7	5658.17			98.3976	51.2389			694.662	610.335							28.67	42.67			5275.12	1703.91
				39.78	26.45			4767.59	11802.3			57.9359	60.7423			485.98	192.708							39.29	41.03			7865.65	4382.9			101.149	49.1685			808.968	488.87							26.55	38.43			7821.91	5728.66
				53.39	50.79			5915.41	9888.21			97.3345	72.9733			557.599	698.877							46.15	34.18			6355.15	5468.43			81.4194	81.5198			796.591	352.135							37.75	39.2			2543.8	3549.38
				61.31	35.05			2442.12	7208.65			87.3111	79.1799			785.29	822.388							38.62	44.8			6330.14	7383.72			73.8401	76.5165			538.089	628.042							27.03	32.34			5572.62	5145.53
				31.86	41.03			10282.1	10407			82.0837	60.5148			701.653	379.734							48.47	38.23			4236.12	5466.31			43.2707	61.5663			458.21	853.254							30.6	33.21			9024.48	5069.25
				51.85	36.2			8183.81	4414.37			56.6359	65.4369			227.318	472.322							36.59	31.38			4790.67	5005.13			64.752	44.269			556.462	510.764							31.47	36.96			8969.34	4087.13
				48.85	34.85			3894	5005.42			45.0107	81.3762			504.446	750.919							47.41	74.93			8060.61	5980.01			57.1811	61.5302			874.327	565.342							36.49	31.57			10096.4	6844.13
				35.43	45.38			6085.65	9306.82			49.9434	67.1562			677.559	721.329							37.07	35.92			4706.86	5694.96			60.7789	70.4441			509.474	621.603							28.48	29.93			4492.11	2811.27
				44.9	67.68			2974.65	7028.95			60.9422	125.169			601.714	576.545							29.74	38.91			9065.03	4332.59			85.3303	46.0221			729.589	509.21							36.59	42.96			3018.3	5352.66
				62.66	39.87			6532.73	8009.24			78.9091	73.9663			501.471	690.19							38.91	44.41			2429.86	7811.29			41.5077	47.349			231.126	398.919							36.3	28.38			5765.55	4452.03
				28.96	42.96			8817.64	4215.85			103.983	75.4378			561.456	523.677							39.29	57.06			5120.23	3687.66			53.5864	72.2956			669.799	753.339							48.95	41.42			6963	5412.62
				41.52	31.96			15170.2	9477.93			80.1034	67.2366			639.777	878.103							30.03	54.16			9356.55	5567.6			95.35	54.56			555.024	575.657							42.48	26.07			4274.55	5742.38
				33.79	48.86			5519.61	6141.46			59.369	70.6983			512.298	454.992							34.56	49.92			6026.17	3737.58			42.6882	68.2023			530.644	598.031							32.92	37.75			10574.4	3300.45
				31.09	62.08			5519.61	5550.41			69.9292	49.5118			538.174	573.798							39.29	61.79			4477.72	7469.85			109.657	69.7876			623.486	526.816							39.97	31.38			4774.26	2355.6
				52.91	36.59			10903.5	4448.27			102.754	75.6248			948.658	415.116							36.3	42.38			4211.11	2332.81			99.7757	67.9361			445.62	687.002							32.63	36.59			8146.55	4765.37
				39.97	49.43			876.386	7858.51			89.8442	137.652			951.295	678.502							43.06	52.33			5408.95	3648.94			55.8961	52.1703			539.838	296.709							29.25	43.06			7824.32	6818.45
				30.31	33.98			8869.88	14353.8			36.9415	61.4981			176.082	1062.34							41.13	41.23			5885.19	7881.97			76.0803	58.1571			658.604	824.28							32.83	31.86			6342.98	4552.46
				33.31	53.68			8905.32	4648.63			92.6366	57.4587			641.226	411.121							35.24	40.16			9865.72	6526.26			67.1699	48.2123			744.122	338.716							34.08	36.2			4274.55	5825.51
				41.32	39.01			9923.46	7212.12			71.101	79.3278			688.586	297.961							37.85	49.53			6130.07	4705.51			75.1315	54.6299			557.936	432.92							39.29	48.76			5871.48	4143.81
				43.54	44.03			8559.15	8788.18			73.1365	77.1747			706.954	561.858							29.35	43.45			8316.69	8316.01			76.1226	94.2479			745.591	675.474							53.1	44.41			5469.2	4872.56
				35.92	44.22			8559.15	3180.61			60.4471	96.8797			430.944	685.257							44.9	48.08			6690.41	4582.2			65.3247	76.0913			593.502	521.004							43.25	48.66			10046.8	2553.07
				32.05	49.34			9301.51	12831.1			92.7623	89.1746			784.872	357.649							48.18	47.41			7459.9	6077.44			105.902	46.7377			625.187	463.524							37.56	48.56			8383.89	4152.69
				28.19	40.74			7352.82	4127			95.7422	73.4393			516.782	711.196							43.83	73.38			6110.47	2826.05			75.9272	34.8402			628.414	308.212							32.63	49.14			9006.9	4097.08
				33.11	33.98			6456.35	7190.39			58.2999	65.4819			483.827	552.859							33.98	30.31			5632.59	3008.55			52.9254	47.2369			640.897	306.652							30.7	57.83			8587.73	4635.31
				32.92	39.1			5830.34	6394.37			39.2266	81.7386			177.89	665.988							44.51	37.85			7591.13	12649.1			60.3773	87.2055			540.535	888.538							34.76	51.36			2849.12	3978.89
				29.25	38.14			1089.49	4394.43			75.924	62.8792			744.26	468.974							28.48	40.16			6032.73	6582.35			71.1826	75.6302			660.22	640.757							34.66	38.33			5715.82	2391.81
				36.59	47.99			6070.96	6585.46			80.8094	72.1432			636.876	728.752							39.97	61.5			8341.7	3681.86			61.6936	50.9318			550.94	575.326							42.58	32.25			5189.76	4183.5
				34.08	35.43			11777.1	6891.55			90.766	90.3288			671.27	1077.66							33.6	37.46			5532.26	5548.19			62.6951	40.3699			561.452	490.282							31.67	50.11			4148.16	5780.13
				30.31	63.14			5312.97	7538.21			54.6825	41.1411			566.81	874.637							30.41	44.8			5612.02	6548.08			94.7376	89.3907			948.13	500.491							64.96	46.25			9029.6	3532.58
				41.03	52.04			7366.34	5518.84			79.0841	58.3569			588.073	145.232							31.47	48.18			11810.9	6804.35			93.434	26.5188			691.941	198.797							33.11	28.87			3552.28	3105.98
				42.58	46.73			5413.78	4621.01			98.8214	47.5132			941.783	460.363							48.27	50.11			7740.6	1070.86			86.9383	75.9364			701.947	510.911							28.77	23.46			8665.56	7463.09
				32.83	32.34			6874.56	5989.27			58.493	49.7731			530.011	566.212							39.87	42.38			6586.9	6638.84			73.8934	68.109			853.886	537.3							34.95	39.68			6119.16	7278.95
				46.92	39.87			5497.33	4373.14			76.7399	50.445			300.042	416.447							34.27	53.01			7405.35	8745.89			79.6993	77.4215			614.445	780.177							54.65	53.49			6017.28	2990.78
				31.76	34.08			2094.09	2021.5			37.927	40.4819			496.799	340.062							35.82	42.67			9153	9274.66			62.6176	86.974			664.166	938.598							33.98	37.94			5096.48	6795.66
				41.13	31.0922			9046.47	2522.81			76.7977	57.6684			689.782	397.226							46.25	48.76			5943.41	10959.9			67.0106	105.897			558.855	509.973							27.9	36.69			5874.86	7973.12
				34.85	39.1066			4439.42	8141.81			51.0035	63.3981			354.209	460.312							28.58	26.65			7148.78	10959.9			67.5494	35.6066			906.625	289.611							26.94	61.6			7221.69	9930.6
				39.58	54.8458			5929.82	2035.57			79.1214	42.8911			520.776	255.061							31.18	35.34			9343.22	6999.98			64.529	70.2254			738.104	661.553							36.11	32.05			5645.14	10118.5
				52.72	50.6938			5006.03	7812.15			76.733	75.0763			360.813	557.394							33.79	32.73			9704.07	4598.8			92.0875	55.9053			739.625	565.302							39.01	50.86			8107.25	8928.69
				38.14	58.322			3931.91	1906.66			75.9399	65.9352			512.756	168.093							37.46	54.55			4664.85	7145.11			43.3134	87.6236			559.361	575.6							34.18	33.4			9748.59	5518.35
				41.03	33.8924			10905	2707.34			117.951	42.7003			696.947	328.649							36.78	42.48			8685.16	4331.13			87.5152	52.2097			921.193	429.747							32.83	37.46			4884.82	4435.62
				41.32	59.3841			4567.46	15789.8			56.0406	112.89			322.354	782.018							24.52	31.76			10210.9	9579.69			97.9269	89.814			862.847	843.074							30.41	43.06			5479.34	5712.73
				45.86	35.6305			11296.7	4402.05			92.5079	77.1001			635.05	338.389							28.96	33.02			8691.54	8510.76			59.576	67.3569			885.131	946.806							38.04	30.99			4585.09	5722.87
				44.22	33.6027			6715.43	5484.49			85.1984	85.6777			487.128	608.873							33.79	27.22			2260.17	6075.02			64.9977	43.9268			488.505	776.253							37.36	35.34			5711.67	5787.86
				45.28	40.2653				4179.39				48.5419				433.794							35.72	45.18			5370.93	5958.18			36.8362	51.0275			267.297	762.012							37.27	38.23			5130.47	6132.09
				48.66	53.5906				7298.74				58.5555				321.105							31.57	36.78			3135.1	3582.11			50.4125	53.3382			416.121	474.039							31.28	30.31			6787.16	2195.41
				38.81	33.2165																			31.76	39.2			6578.6	4813.45			81.5173	41.5443			519.638	672.243							36.78	34.37			3756.7	5549.83
				35.05	20.8569																			30.22	33.69			5345.73	4911.08			52.758	51.6424			451.774	755.728							49.24	40.36			7227.38	4006.69
				34.85	69.9091																			37.27	46.44			4668.27	14301.6			55.7763	61.4814			498.796	1217.2							30.03	39.78			5062.59	4715.55
				33.6	57.8392																			38.72	30.12			5489.31	1535.12			50.7447	55.1686			485.57	205.159							30.07	46.73			2315.91	6996.22
				41.71	43.838																			47.7	25.39			3668.78	4451.06			62.3224	51.0249			513.412	562.994							41.13	48.37			11313.6	6193.7
				32.5406	69.4263																			38.52	53.01			6036.32	2190.94			68.7119	48.2833			614.054	215.716							50.59	37.27			6847.42	7543.62
				31.3819	41.6172																			33.4	39.68			8250.63	718.307			89.0334	63.3674			609.685	518.411							71.35	43.64			6969.08	4797.72
				29.7403	61.9912																			30.31	32.63			7515.33	5685.23			80.9338	21.0839			674.641	130.506							29.25	51.46			5471.43	7008.09
				25.9745	33.0234																			28.29	42.96				2834.02				52.1942				341.28							39.2	49.14			4130.29	7967.42
				37.5617	52.1422																			39.78	35.92				1793.11				36.0061				243.969							32.63	62.47			3863.88	5019.52
				50.6938	45.8658																			23.75	41.42				6904.3				76.1397				497.201							43.16	26.84			7247.95	4392.93
				31.7681	35.1477																			37.27	32.44				12137.9				62.4439				451.037							23.75	42.58			9720.29	8175.89
				33.989	48.7626																			41.81	42.19				5462.18				84.4937				723.363							31.67	34.18			4671.81	3089.07
				32.8302	33.0234																			36.59	64.59				5607.89				58.2105				424.241							36.49	42.19			7860.63	6624.35
				39.3963	48.5695																			52.23	24.13				7089.6				75.0919				610.694							42.58	33.98			7835.52	7182.57
				37.5617	75.5096																			26.65	37.94				2774.64				40.4086				296.818							63.05	32.34			5513.43	10187.7
				46.1555	47.7004																			27.42	52.0456				2572.44				40.3463				307.219							33.6	35.34			6462.62	4737.85
					32.7337																			49.34	45.1899																			37.75	56.48			2819.77	7072.59
					21.2431																			39.97	40.3619																			26.65	40.65			5400.87	3589.84
					56.777																			53.68	42.1965																			32.25	48.18			6454.72	3700.88
																								36.4	51.3697																			32.83	40.94			3776.35	5752.41
																								36.11	38.2376																			39.1	41.81			6159.34	9577.95
																								32.05	28.3885																			41.32	65.75			3271.15	7566.21
																								37.17	28.7747																			34.18	47.99			7780.87	2673.67
																								45.28	48.9557																			44.8	67.59			11654.5	6883.43
																								48.95	46.5417																			32.54	53.78			2266.16	6186.26
																								38.23	46.252																			40.55	36.4			1930.61	6209.82
																								50.21	35.6305																			34.27	32.63			6571.36	5833.26
																								40.84	45.383																			33.5	44.61			8966.23	5130.69
																								37.56	46.3486																			32.54	33.79			7719.55	5012.6
																								29.16	69.2332																			28.58	33.31				6651.02
																								33.5062	42.4862																			38.14	36.49				6597.14
																								31.3819	42.7759																			41.42	30.99				8527.08
																								28.0023	45.5761																			28.58	43.25				4261.85
																								39.7825	56.0045																			41.23	48.66				3530.12
																								37.3685	45.9623																			36.59	42.19				1801.03
																								31.9612	59.7704																			36.49	38.43				2086.94
																								53.8802	55.908																			29.54	44.32				3283.8
																								57.6461	61.1222																			41.81	43.54				3712.43
																								41.1344	51.6594																			28.09	28.09				2263.16
																								44.0312	30.2231																			29.16	54.07				5544.26
																								51.08	40.6516																			38.04	43.74				5586.45
																									56.1977																			26.84	52.81				5043.21
																									44.3208																			32.92	50.01				2832.09
																									44.514																			34.76	42.77				4117.11
																									54.8458																			39.68	35.63				1347.01
																									51.08																			46.83	43.74
																									40.9413																			53.88	41.23
																									29.4507																			39.1	50.4041
																									53.7837																			58.03	27.7126
																									32.8302																			30.99	35.4374
																									46.5417																			37.46	27.9057
																									38.3341																			57.93	46.3486
																									33.989																			43.74	24.0433
																									62.8603																			43.54	34.2786
																									46.9279																			40.65	32.2509
																									47.797																			28.87	24.7192
																									36.1133																			35.24	36.4995
																									36.4995																			25.58	34.9546
																									31.4784																			42.87	29.7403
																																												50.3	35.0511
																																												36.11	51.6594
																																												31.09	46.252
																																												47.5	30.1266
																																												33.21	26.6504
																																												37.94	53.2043
																																												38.14	40.1688
																																												34.76	35.1477
																																												35.53	37.272
																																												37.65	30.8991
																																												40.26	53.9768
																																												27.71	47.797
																																												37.85	38.4307
																																												33.31	39.0101
																																												32.63	42.969
																																												28.1954	38.7204
																																												33.989	31.8647
																																												22.4018	34.0855
																																												36.1133	39.8791
																																												35.727	41.9068
																																												38.141	42.1965
																																												46.1555	38.7204
																																												27.3264	47.6039
																																												25.5883	51.1766
																																												28.6782	39.9757
																																												28.9679	35.727
																																												36.7892	39.4929
																																													41.5206
																																													40.2653
																																													33.313
																																													39.3963
																																													42.969
																																													47.8935
																																													45.0933
																																													33.313
																																													35.3408
																																													23.5605

## Sheet: Fig S5
C				D
WT	CTL			CTL	DM	DM+Liraglutide	LPS
9.0766	9.26972			9.26972	12.5527	0.193119	1.73807
17.5738	13.4218			13.4218	6.56605	6.56605	12.7459
5.21422	14.0011			14.0011	10.1388	17.6704	8.5938
6.56605	5.69701			5.69701	5.40734	3.47614	10.1388
4.24862	6.66261			6.66261	2.51055	20.8569	5.79357
16.8014	14.7736			14.7736	12.0699	3.66926	8.98004
0.482798	13.9046			13.9046	5.98669	11.4906	10.525
3.08991	12.6493			12.6493	4.15206	9.36628	9.17316
6.17981	17.6704			17.6704	14.0011	8.88348	6.37293
12.5527	14.4839			14.4839	21.4362	5.31078	20.3741
21.7259	10.0422			10.0422	15.7392	8.30412	6.46949
16.1254	14.1943			14.1943	9.36628	7.14541	9.26972
6.85573	1.06216			1.06216	9.65596	1.25527	1.83463
9.0766	11.8768			11.8768	4.73142	4.44174	0.0965596
7.72476	16.5117			16.5117	10.525	9.94563	29.2575
23.3674	13.0355			13.0355	13.3252	12.8424	1.25527
7.6282	19.6981			19.6981	12.3596	20.1809	0.0965596
3.18647	7.14541			7.14541	14.6771	8.01444	11.2975
3.47614	2.41399			2.41399	10.9112	7.04885	6.08325
9.46284	8.01444			8.01444	8.5938	8.40068	4.0555
13.0355	3.76582			3.76582	8.69036	5.60045	1.15871
3.86238	3.95894			3.95894	12.0699	7.72476	5.60045
14.9667	14.6771			14.6771	7.04885	11.2975	1.35183
2.31743	5.98669			5.98669	32.3475	21.7259	3.37958
11.9734	6.66261			6.66261	14.0011	10.0422	53.6871
11.0078	11.394			11.394	8.49724	10.0422	41.424
19.7947	7.91788			7.91788	15.353	0.289679	41.2309
11.8768	13.4218			13.4218	6.95229	5.31078	31.6715
11.394	2.12431			2.12431	19.505	9.75252	3.47614
4.15206	7.6282			7.6282	23.8502	16.1254	13.808
12.1665	7.43509			7.43509	13.1321	23.3674	7.24197
15.9323	1.54495			1.54495	6.85573	35.8236	21.6293
19.2154	4.44174			4.44174	7.91788	25.7814	19.6016
10.1388	17.5738			17.5738	10.8147	17.091	0
6.17981	10.0422			10.0422	21.919	3.18647	5.11766
11.8768	9.0766			9.0766	26.9401	8.20756	25.3952
7.14541	3.76582			3.76582	9.36628	13.3252	0.772476
2.99335	11.2975			11.2975	5.79357	15.7392	5.31078
3.95894	5.50389			5.50389	3.37958	1.83463	10.4284
6.85573	5.40734			5.40734	8.98004	5.21422	0.0965596
9.94563	8.49724			8.49724	10.8147	16.6082	6.37293
16.222	2.70367			2.70367	9.5594	4.44174	4.92454
27.2298	4.0555			4.0555	9.94563	0.386238	5.31078
6.17981	5.11766			5.11766	6.56605	2.99335	10.1388
21.6293	4.63486			4.63486	9.5594	2.89679	0.0965596
12.1665	10.4284			10.4284	7.14541	3.18647	31.9612
11.8768	6.85573			6.85573	5.40734	6.75917	47.0245
7.33853	19.4085			19.4085	10.7181	5.98669	17.5738
3.76582	3.66926			3.66926	11.6837	5.50389	2.02775
6.17981	8.5938			8.5938	12.1665	2.80023	15.0633
6.37293	3.95894			3.95894	31.3819	11.6837	9.0766
10.1388	7.24197			7.24197	11.8768	6.46949	16.8979
14.6771	3.47614			3.47614	5.69701	5.98669	25.9745
6.75917	8.88348			8.88348	2.99335	35.9202	14.0977
5.98669	2.80023			2.80023	7.24197	4.34518	20.6637
3.76582	6.95229			6.95229	18.4429	13.9046	9.75252
9.5594	13.808			13.808	7.14541	5.50389	28.292
18.0566	4.82798			4.82798	5.50389	0.289679	0.675917
6.95229	16.5117			16.5117	10.3319	6.46949	41.6172
11.394	10.6216			10.6216	2.22087	12.939	11.394
14.8702	18.0566			18.0566	21.5328	11.5871	4.5383
9.17316	5.98669			5.98669	15.6426	14.5805	9.84907
5.79357	12.3596			12.3596	12.1665	11.394	4.82798
3.37958	14.8702			14.8702	14.9667	3.76582	22.5949
14.8702	17.2842			17.2842	12.7459	13.0355	4.34518
7.82132	19.7947			19.7947	15.5461	4.82798	19.3119
10.2353	14.2908			14.2908	17.1876	4.24862	10.7181
9.65596	7.24197			7.24197	15.4495	20.4706	18.636
17.767	3.95894			3.95894	10.9112	19.3119	39.3963
20.6637	6.37293			6.37293	16.8014	7.14541	8.49724
18.3463	8.49724			8.49724	9.5594	12.8424	5.98669
8.111	10.0422			10.0422	10.3319	11.7803	11.2009
20.5672	6.46949			6.46949	20.2775	4.92454	1.25527
19.0222	11.2009			11.2009	38.4307	14.1943	8.49724
13.808	7.82132			7.82132	14.1943	7.53165	0.772476
16.3186	15.1599			15.1599	8.5938	15.5461	24.1399
13.4218	8.49724			8.49724	6.56605	31.3819	12.4562
13.9046	11.1043			11.1043	7.04885	11.8768	28.9679
2.12431	9.17316			9.17316	16.0289	17.9601	12.0699
10.6216	16.1254			16.1254	25.5883	26.8436	9.84907
7.53165	6.37293			6.37293	7.43509	7.82132	8.69036
19.3119	9.84907			9.84907	9.26972	27.1332	7.72476
14.1943	8.40068			8.40068	32.2509	8.88348	3.76582
14.2908	11.0078			11.0078	23.5605	10.3319	7.91788
15.5461	15.4495			15.4495	11.7803	4.44174	6.17981
8.111	14.0011			14.0011	14.8702	12.1665	3.5727
8.5938	8.01444			8.01444	22.5949	16.8014	4.0555
15.1599	9.17316			9.17316	20.7603	14.2908	9.46284
14.0011	15.0633			15.0633	33.6027	5.98669	2.31743
14.0011	9.0766			9.0766	30.3197	4.92454	7.72476
9.46284	1.83463			1.83463	28.4851	14.2908	11.394
7.6282	21.7259			21.7259	22.4018	7.53165	12.2631
9.36628	9.94563			9.94563	30.8025	11.4906	8.5938
11.8768	11.6837			11.6837	18.7326	4.24862	4.73142
3.28302	13.6149			13.6149	13.7115	13.2287	1.83463
8.111	4.34518			4.34518	18.4429	14.4839	12.6493
2.60711	3.08991			3.08991	32.7337	22.4984	16.3186
5.11766	1.93119			1.93119	16.7048	17.6704	16.8979
0.869036	5.50389			5.50389	21.919	25.5883	2.89679
3.18647	6.46949			6.46949	16.5117	19.505	11.5871
12.2631	4.15206			4.15206	2.31743	16.8014	15.6426
10.6216	5.60045			5.60045	0.675917	18.636	5.11766
16.8979	2.12431			2.12431	0.772476	16.7048	5.11766
10.3319	21.05			21.05	10.6216	10.525	40.3619
12.0699	7.53165			7.53165	6.95229	11.4906	29.6438
11.7803	3.08991			3.08991	11.2009	10.2353	76.3786
10.3319	10.525			10.525	10.525	11.7803	27.0367
12.1665	18.7326			18.7326	11.7803	8.01444	17.767
10.2353	26.0711			26.0711	11.7803	8.40068	23.2709
15.4495	29.8369			29.8369	7.91788	6.75917	48.4729
11.2975	0.0965596			0.0965596	9.26972	2.31743	88.0623
	2.80023			2.80023	12.0699	5.0211	7.82132
	8.88348			8.88348	11.394	1.06216	23.7537
	20.5672			20.5672	23.8502	11.9734	10.9112
	14.7736			14.7736	29.4507	13.7115	32.3475
	12.2631			12.2631	19.2154	8.01444	30.2231
	13.4218			13.4218	19.9878	12.1665	18.0566
	18.9257			18.9257	10.525	16.4151	23.0777
	16.9945			16.9945	11.4906	26.8436	17.767
	12.2631			12.2631	20.0844	18.636	11.8768
	10.2353			10.2353	16.9945	15.9323	15.5461
	9.75251			9.75251	5.98669	6.56605	5.40734
	8.98004			8.98004	22.1121	10.7181	15.9323
	7.33853			7.33853	2.80023	14.6771	31.4784
	16.222			16.222	18.4429	20.3741	31.2853
	3.86238			3.86238	15.6426	19.7947	27.2298
	1.93119			1.93119	5.11766	14.3874	14.7736
	4.0555			4.0555	9.26972	18.7326	12.939
	0.482798			0.482798	16.9945	5.60045	20.5672
	5.11766			5.11766	8.5938	15.4495	21.05
					30.7059	13.9046	13.2287
					32.8302	14.7736	15.8358
					17.9601	11.2975	8.98004
					28.8713	17.767	11.6837
					15.353	11.394	4.0555
					15.1599	10.0422	19.4085
					17.091	10.8147	23.8502
					25.1055	30.1266	24.8158
					26.8436	13.0355	30.1266
					10.525	3.66926	25.1055
					50.7903	8.88348	11.1043
					16.222	7.53165	17.4773
					28.3885	8.111	19.1188
						7.53165	59.0944
						8.111	26.8436
						11.4906	3.86238
						13.2287	23.7537
						17.2842	22.2087
						9.84907	12.3596
						12.6493	11.2009
							12.3596
							4.82798
							9.94563
							4.73142
							9.5594
							21.4362
							26.1676
							10.6216
							14.2908
							29.2575
							30.1266
							44.9968
							53.3009
							31.3819
							13.7115
							18.1532
							36.8858
							11.6837
							17.9601
							30.3197
							12.1665
							5.69701
							0.965596

## Sheet: Fig S6
Fig S6
Extension_CTL	Extension_DM		Retraction_CTL	Retraction_DM
8.18172	10.4385		8.08611	8.45835
5.17734	5.98501		7.52856	9.62555
5.55058	5.96382		7.06813	8.39503
6.17081	8.08725		6.97613	5.23805
4.94986	11.8899		6.95785	11.334
10.3667	8.38405		9.79207	12.7082
10.8939	9.05473		8.81862	9.87984
12.5915	13.0058		7.84962	13.1107
12.0592	10.4628		9.97131	14.1209
12.4298	7.35663		6.43227	9.28973
9.39897	13.3762		7.05904	11.4164
10.1722	8.77502		5.72404	10.301
8.86076	7.25819		12.5301	10.0584
5.16076	5.65138		5.20108	7.83202
9.59348	8.44145		4.50073	7.14937
6.28444	14.2447		4.55223	14.137
6.37435	4.71971		3.77968	6.31536
8.987	7.08877		11.6228	7.36583
9.21523	9.47506		8.35114	6.21177
7.84096	4.25382		4.67947	13.965
6.20175	9.56212		5.09688	7.22908
6.09711	8.71815		6.68474	11.5387
8.86752	8.68023		8.36121	7.0318
6.86085	9.6552		10.4304	6.45556
7.29047	7.02749		10.9352	7.03139
6.63642	6.97008		9.43611	8.28972
6.27173	7.62278		6.65656	10.8829
5.41342	6.90079		5.95642	7.27136
6.24042	8.541		6.92016	12.8212
10.2153	12.3646		2.85479	5.14042
6.35081	13.5018		5.53022	7.98033
6.75534	5.86729		9.37731	6.72886
3.56292	7.6256		4.94704	6.92544
5.78018	3.08078		6.82494	9.82379
4.89655	8.59729		3.22984	7.77966
5.0294	4.96343		2.91052	6.37379
6.93884	6.38622		8.95096	15.3479
6.02817	6.21091		11.7541	9.67674
12.5177	9.06373		11.7611	7.85874
7.76849	8.65826		12.1623	6.65246
11.5897	4.2361		8.7588	10.7621
7.17942	5.38625		10.9333	12.9962
12.3498	7.84435		15.2795	7.20032
5.68864	6.4637		9.20414	11.1104
7.27405	4.00706		10.3939	9.9343
7.73874	9.19417		8.24791	10.1047
9.16946	7.33557		8.72249	8.54816
8.73348	10.0329		8.13932	12.4699
16.6632	4.42163		15.2881	10.6921
10.1547			7.36199
7.77038			6.19322
9.1143			5.02811
8.94035			8.46888
7.99685			12.74
6.39387			6.73657
5.55478			6.55672
5.42065			7.12423
5.47617			6.48358

## Sheet: Fig S7
A				B				C				D				E				F				G				H				I				J				K				L				M
CTL	LPS			CTL	LPS			CTL	LPS			CTL	LPS			CTL	LPS			CTL	LPS			CTL	LPS			CTL	LPS			CTL	LPS			CTL	LPS			CTL	LPS			CTL	LPS			CTL	LPS
17	20			33.0676	50.2368			2613.64	4430.81			42.3016	53.1544			422.072	154.274			58.1932	48.0852			1768.18	1245.74			15.8898	27.0549			9.6748	31.9004			9	10			37.75	28.0988			5697.57	6396.01			65.9692	71.4219
19	18			28.7356	52.114			2661.9	1715.1			45.4024	33.6224			267.719	286.623			60.3592	31.1904			1854.1	1067.4			17.7823	24.0277			48.9155	27.6797			10	9			39.97	47.3142			3443.36	2841.55			47.5265	43.9035
22	19			33.934	56.6626			2695.6	3414.73			48.0966	46.5956			430.843	364.083			97.3256	40.1432			705.25	878.241			24.8488	21.7658			13.8985	19.494			11	13			37.56	53.494			931.039	5242.8			25.5378	34.4372
16	22			30.4684	54.9442			3873.18	3056.24			59.4472	59.622			442.356	265.352			71.9112	63.9692			1209.21	1773.52			19.9308	16.8173			25.9198	13.424			7	12			35.72	26.747			3285.77	4464.34			22.6805	28.8342
24	18			38.5548	55.6084			4458.41	3136.83			63.0154	42.0318			413.982	455.494			89.528	47.7964			1332.67	1157.51			20.3485	17.7027			21.1649	12.5708			16	7			58.8	39.4929			6389.04	2419.78			79.8594	33.1197
19	18			30.4684	33.5571			3803.18	4291.05			61.9818	50.578			378.041	205.296			49.5292	39.0602			823.513	1452.95			18.1127	14.5169			14.7288	22.7997			10	13			53.88	31.4784			408.259	5290.69			116.302	53.9743
13	22			37.544	33.2279			2170.48	4190.68			69.2398	36.6586			350.4	294.652			66.7128	46.93			1307.54	1514.9			32.9693	29.0215			26.3049	24.918			10	10			40.94	47.5073			4957.63	2066.47			54.5168	44.2926
25	16			31.6236	44.4117			2045.51	3378.56			48.5184	37.0158			266.818	203.439			58.7708	54.15			649.8	1514.9			14.8928	28.406			13.2577	37.8268			13	17			56.77	34.1821			8520.53	2851.98			81.8088	28.6244
20	16			45.6304	48.4542			3649.68	3304.68			56.7796	51.718			363.558	258.121			38.1216	90.3944			911.164	1274.47			17.6679	20.1308			13.9346	29.9486			12	9			47.02	38.0445			8520.53	3441.96			57.9825	34.6964
16	15			37.544	61.7551			1634.06	3628.61			51.7826	45.752			228.754	246.298			54.5832	105.123			2051.35	645.468			15.9867	16.0715			13.192	15.2613			9	12			37.07	29.0644			11573.7	3232.72			71.2898	39.5385
17	15			23.6816	33.0516			3123.05	2397.6			47.576	36.4306			292.451	303.843			50.6844	61.5144			2371.77	872.465			18.6572	17.1278			12.7553	11.3251			14	10			35.82	28.6782			7544.49	1284.15			82.9031	58.2999
17	24			39.8544	52.5776			1764.74	2173.05			41.154	34.4014			242.742	205.296			41.4428	60.648			2267.08	2080.8			16.8728	24.6792			15.158	24.8151			6	11			55.52	29.3541			7561.19	7110.94			55.2563	60.4319
13				44.4752	46.0155			2857.24	2941.63			68.9016	23.8792			437.297	294.652			56.316	70.1784			1866.51	959.827			17.5167	21.3671			16.1888	19.3797			15	10			33.4	33.313			5546.16	4714.91			68.9893	34.9562
16				40.7208	50.3956			2383.76	2706.63			59.2192	58.3338			334.701	203.439			58.7708	51.262			1139.32	448.94			31.9513	16.3606			39.1324	18.7101			11	10			38.33	62.5706			6218.9	3376.88			64.5693	60.0645
9				42.1648	44.6356			3646.68	3520.47			51.8358	44.0192			316.841	265.665			45.6304	114.509			511.176	540.056			13.9636	12.7737			10.1401	6.3536			10	13			36.88	38.9135			8195.89	2622.65			97.5086	101.188
16				35.5224	57.6798			3933.17	2155.36			50.5438	41.7658			396.815	323.774			69.6008	98.0476			3398.45	764.165			14.1424	17.6138			11.2825	15.0657			9	9			35.92	52.0456			5218.05	3087.49			94.6622	38.4302
10				49.2404	58.9633			5197.82	2716.05			50.844	51.927			354.91	272.028			63.6804	74.7992			1872	622.653			17.4092	18.3885			11.5664	16.6511			10	12			47.7	35.5339			7294.69	2956.07			71.2196	38.7158
10				43.32	36.461			3716.57	2935.48			40.4928	41.4238			312.584	306.298			74.366	34.5116			1706.09	1637.78			20.7369	18.7585			32.4659	19.1871			10	15			57.74	39.3963			10685.4	4179.77			100.008	36.9801
16				39.9988	28.9999			4469.9	3067.29			64.4784	46.3904			356.173	368.484			67.868	39.6378			2870.67	819.326			13.1304	19.1208			5.72546	15.9923			8	7			34.56	26.5539			7562.06	3060.36			79.96	41.917
14				39.71	38.8277			2803.96	3040.54			44.3118	57.7334			481.418	243.301			47.2188	95.7372			2116.76	2293.36			12.2009	20.9269			5.2022	21.2701			9	13			58.22	87.8692			6143.97	4701.68			47.6929	48.6784
15				45.6304	46.2561			6129.78	2489.27			71.516	43.909			484.103	472.867			62.5252	55.8828			1206.75	1439.09			12.5449	21.5559			5.86133	19.7328							33.5	54.0734			4748.38	2503.02			39.8425	49.2976
15				22.5264	46.6572			5753.91	2560.8			62.1262	36.1456			320.89	247.306			29.8908	94.7264			1584.65	850.66			11.9598	15.4176			7.20195	11.5979							57.16	51.8525			3466.34	1288.01			52.8819	20.6208
13				41.0096	51.968			3352.82	2370.35			41.2376	43.472			358.13	207.711			27.5804	59.0596			1043	946.686			16.2678	12.8883			13.1645	4.9457							32.26	28.4851			6696.2	1360.33			75.9191	41.8925
				62.3808	33.8618			3998.15	2221.33			53.922	50.7908			339.763	251.333			68.59	40.7208			1939.58	540.489			12.7059	14.8412			8.18833	11.2415							38.33	37.3685			3359.45	4286.95			59.7769	37.0036
				28.158	35.7635			4249.98	2075.22			56.3996	35.6554			369.166	241.032			36.6776	43.32			1608.47	819.759			12.6503	21.8			9.86167	20.8568							39.78	35.9202			4767.59	2564.24			57.9359	52.2184
				31.9124	40.8652			3704.87	2657.08			54.1234	31.5324			423.556	145.231			59.4928	68.951			1252.09	620.054			13.1469	16.5422			5.27576	8.81743							53.39	73.2887			5915.41	3741.68			97.3345	45.9636
				41.876	46.2325			4632.79	2675.04			46.0332	31.0346			429.778	291.156			50.54	35.0892			1220.18	1368.05			20.4411	19.5002			16.0103	16.8804							61.31	32.5406			2442.12	1379.45			87.3111	21.3561
				42.598	44.9243			4948.88	4447.88			75.5554	52.9682			275.866	355.669			67.146	48.8794			1519.09	825.246			22.9824	18.4238			20.4411	10.3102							31.86	39.4929			10282.1	1668.55			82.0837	40.416
				34.3672	46.4001			4434.96	3634.29			60.629	43.3618			339.14	258.263			36.6776	45.847			2814.07	1646.45			19.0901	19.6305			13.1332	11.9352							51.85	26.8436			8183.81	5417.76			56.6359	28.5355
				35.9556	51.3743			4296.91	3731.51			80.3054	75.468			401.154	343.212			43.32	67.4348			1199.68	656.298			11.9077	17.4793			6.26335	10.7906							48.85	29.8369			3894	2394.87			45.0107	18.1499
				47.5076	52.9306			4963.46	4202.75			56.4794	46.8312			374.613	154.236			21.3712	69.6008			1410.79	331.976			20.1587	15.4553			14.8411	6.62636							35.43	34.2786			6085.65	3861.13			49.9434	53.1842
				48.5184	56.0272			3977.64	1213.08			96.2996	34.8422			314.586	242.993			22.9596	69.312			1415.55	1008.2			19.7125	20.7349			13.8022	19.2413							44.9	33.2165			2974.65	2048.61			60.9422	31.5412
				47.7964	35.1181			3257.09	1699.17			55.9094	37.183			503.64	341.831			63.3916				1110.72				16.458				14.7682								62.66	33.4096			6532.73	3409.9			78.9091	20.1118
				41.154				5292.69				67.8832				473.276				29.3132				1623.49				15.8962				9.23129								28.96	46.9279			8817.64	4466.46			103.983	50.3075
				45.9192				3954.97				58.3832				340.827				79.1312				431.9				19.7299				14.5122								41.52	33.313			15170.2	9468.24			80.1034	69.2016
				36.6776				7125.13				74.632				497.532				68.7344				805.174				20.6098				18.05								33.79	32.1543			5519.61	5558.55			59.369	35.7298
				34.9448				5759.68				70.9232				587.013				51.4064				452.116				17.5664				14.6967								31.09	60.9291			5519.61	6290.47			69.9292	21.0743
				33.0676				3889.13				53.5002				467.69				25.27				196.528				12.5204				7.1117								52.91	110.947			10903.5	2124.7			102.754	66.6776
				32.6344				3784.29				53.2988				466.123				33.0676				618.465				11.4886				2.80678								39.97	67.7365			876.386	5193.46			89.8442	115.783
				30.4684				1848.9				38.7448				460.819				26.8584				598.682				12.7818				7.77353								30.31	36.934			8869.88	5780.44			36.9415	42.8134
				40.1432				4178.53				65.6982				307.26				27.5804				695.864				10.3618				4.20823								33.31	63.0534			8905.32	2892.83			92.6366	24.6043
				45.0528				3349.79				65.6906				371.37				56.8936				602.437				14.0942				8.50757								41.32	46.1555			9923.46	4816			71.101	39.4031
				37.9772				3318.08				48.5298				369.063				61.0812				1259.02				10.8367				5.87528								43.54	63.4879			8559.15	6843.37			73.1365	80.7285
				40.432				813.059				27.1472				158.049				67.0016				472.477				10.154				3.19124								35.92	84.3931			8559.15	10616.7			60.4471	50.4216
				38.5548				975.451				39.3338				172.901				54.15				693.842				17.2287				9.18745								32.05	35.6788			9301.51	5609.43			92.76	27.2846
				50.6844				2949.63				64.7824				323.816				21.5156				699.618				17.2913				12.7897								28.19	92.6972			7352.82	3683.07			95.74	42.2844
				45.0528				2633.05				46.1814				344.558				29.4576				979.754				18.2257				16.6662								33.11	48.4246			6456.35	2571.48			58.3	41.8845
				32.0568				2497.57				50.2854				321.14				36.1				685.467				16.0725				11.3234								32.92	70.1022			5830.34	3817			39.2266	17.0724
				34.5116				6997.45				69.16				531.485				85.3404				657.309				12.9283				9.73669								29.25	27.616			1089.49	2136.09			75.924	35.5759
				41.0096				2365.42				42.4954				173.861				39.4212				612.978				11.3698				4.03418								36.59	95.4008			6070.96	1477.75			80.8094	46.5975
				51.6952				1557.5				46.1054				339.581				74.2216				404.031				13.1606				6.3175								34.08	43.9346			11777.1	3665.69			90.766	28.2064
				31.6236				3159.18				57.3382				293.036				41.876				2218.42				13.0701				10.1561								30.31	32.9751			5312.97	4090.26			54.6825	75.3601
				38.988				3833.53				73.1956				300.58				38.1216				795.5				11.881				8.4474								41.03	49.5351			7366.34	4614.77			79.0841	42.415
				35.6668				4571.27				66.9788				361.553				48.8072				1267.11				16.1326				5.85831								42.58	31.3819			5413.78	1813.68			98.8214	38.467
				36.2444				3825.44				59.0786				367.471				37.544				617.599				8.50996				1.79297								32.83	66.1433			6874.56	1261.36			58.493	55.149
				38.4104				4083.49				58.368				456.284				46.7856				477.386				12.6051				5.85851								46.92	43.9346			5497.33	3976.23			76.7399	27.8183
				32.7788				5420.63				62.6126				353.917				36.1				867.7				8.1264				1.57809								31.76	59.6738			2094.09	3950.93			37.927	26.106
				42.598				4720.15				46.7248				405.441				92.8492				281.724				7.93992				2.68171								41.13	30.4163			9046.47	4321.72			76.8	41.7957
				28.4468				3901.83				46.6412				226.942																								34.85	31.9612			4439.42	3232.91			51	30.0668
				61.5144				3267.77				53.9828				287.465																								39.58	41.0378			5929.82	4172.44			79.12	36.1232
				53.8612				2874.43				62.1072				316.895																								52.72	36.4995			5006.03	2194.32			76.733	60.8429
				36.3888				4388.17				56.582				346.191																								38.14	35.0511			3931.91	3467.94			75.9399	32.9565
				40.2876				3276.87				78.3446				243.615																								41.03	40.7481			10905	2443.15			117.951	37.8473
				51.6952				6100.03				69.8592				454.939																								41.32	39.686			4567.46	3455.48			56.0406	36.8395
				50.9732				6368.76				47.063				374.885																								45.86	43.1621			11296.7	5060.11			92.5079	33.9904
				41.2984				4158.72				53.3482				421.776																								44.22	35.727			6715.43	1915.64			85.1984	38.3518
				54.5832				2850.89				71.9948				307.078																								45.28	49.8247			3871.03	3229.72			48.0569	39.5696
				39.4212				3666.6				59.1584				265.347																								48.66	31.0922			8280.48	2964.38			82.0565	33.44
				36.1				3075.14				54.1272				334.711																								38.81	42.0034			6119.64	6469.68			60.8686	58.4709
				42.598				5407.35				65.9984				428.903																								35.05	42.5828			5929.22	3897.82			60.4517	47.6331
				70.1784				8172.75				52.3298				340.957																								34.85	40.6516			4615.12	6159.73			61.435	31.9147
				40.5764				3313.84				59.2952				289.191																								33.6	30.4163			7615.66	4720.8			81.7343	48.0316
																																								41.71	30.9956			7334.95	5903.75			64.5745	61.1044
																																								32.5406	30.1266			9471.55	4096.54			85.1515	80.7882
																																								31.3819	29.9335			7960.28	6211.29			70.513	97.9406
																																								29.7403	39.686			6490.14	4441.06			72.91	40.0379
																																								25.9745	39.5894			4791.73	3835.54			52.2206	50.1493
																																								37.5617	33.4096			5943.41	7383.91			55.5224	58.8718
																																								50.6938	37.9479			6715.8	1491.56			74.8079	43.4972
																																								31.7681	34.1821			6587.28	8541.47			67.624	38.2439
																																								33.989	35.5339			6697.84	2805.44			59.1171	40.6097
																																								32.8302	42.2931			8731.61	5636.86			75.4101	45.7753
																																								39.3963	33.313			4731.29	4774.39			64.3847	37.169
																																								37.5617	31.575			3275.73	3945.23			55.4045	41.3132
																																								46.1555	41.6172			7955.26	5885.88			74.7343	63.06
																																								53.68	28.0023			5920.63	4914.11			82.5642	44.5672
																																								38.72	37.0789			5703.65	5908.19			59.9579	77.5255
																																								40.36	33.6027			7802.4	6596.76			104.27	51.6596
																																								42	36.6926			13506.2	5013.66			66.5819	51.5585
																																								41.23	33.1199			11940.7	4645.38			98.3976	15.0616
																																								49.34	46.7348			7865.65	4160.46			101.149	42.6742
																																								66.72	98.0079			6355.15	997.653			81.4194	55.608
																																								50.21	42.1			6330.14	2532.76			73.8401	19.756
																																								52.14	136.246			4236.12	11393.8			43.2707	71.2757
																																								43.93	53.3974			4790.67	5951.83			64.752	45.9038
																																								45.18	48.3763			8060.61	4216.37			57.1811	44.4535
																																								60.92	98.2976			4706.86	9815.18			60.7789	92.1738
																																								59.09	143.488			9065.03	8516.36			85.3303	45.3936
																																								53.3	117.175			2429.86	10728.6			41.5077	56.51
																																								47.21	39.8308			5120.23	10146.8			53.5864	72.3284
																																								41.03	153.723			9356.55	6498.65			95.35	57.3434
																																								48.08				6026.17	10050.4			42.6882	70.7909
																																								46.05				4477.72	12482.6			109.657	67.368
																																								35.14				4211.11	9606.71			99.7757	48.1804
																																								40.55				5408.95	8132.92			55.8961	60.7371
																																								35.05				5885.19	6488.22			76.0803	81.8661
																																								55.03				9865.72	4064.39			67.1699	60.1745
																																								41.03				6130.07	3023.96			75.1315	37.9128
																																								37.46				8316.69	2825.33			76.1226	32.22
																																								39.29				6690.41	2693.82			65.3247	34.2184
																																								46.15				7459.9	3506.37			105.902	40.5239
																																								38.62				6110.47	3532.63			75.9272	49.2467
																																								48.47				5632.59	8169.61			52.9254	57.5502
																																								36.59				7591.13	5504.57			60.3773	54.0053
																																								47.41				6032.73				71.1826
																																								37.07				8341.7				61.6936
																																								29.74				5532.26				62.6951
																																								38.91				5612.02				94.7376
																																								39.29				11810.9				93.434
																																								30.03				7740.6				86.9383
																																								34.56				6586.9				73.8934
																																								39.29				7405.35				79.6993
																																								36.3				9153				62.6176
																																								43.06				5943.41				67.0106
																																								41.13				7148.78				67.5494
																																								35.24				9343.22				64.529
																																								37.85				9704.07				92.0875
																																								29.35				4664.85				43.3134
																																								44.9				8685.16				87.5152
																																								48.18				10210.9				97.9269
																																								43.83				8691.54				59.576
																																								33.98				2260.17				64.9977
																																								44.51				5370.93				36.8362
																																								28.48				3135.1				50.4125
																																								39.97				6578.6				81.52
																																								33.6				5345.73				52.76
																																								30.41				4668.27				55.78
																																								31.47				5489.31				50.7447
																																								48.27				3668.78				62.3224
																																								39.87				6036.32				68.7119
																																								34.27				8250.63				89.0334
																																								35.82				7515.33				80.9338
																																								46.25
																																								28.58
																																								31.18
																																								33.79
																																								37.46
																																								36.78
																																								24.52
																																								28.96
																																								33.79
																																								35.72
																																								31.57
																																								31.76
																																								30.22
																																								37.27
																																								38.72
																																								47.7
																																								38.52
																																								33.4
																																								30.31
																																								28.29
																																								39.78
																																								23.75
																																								37.27
																																								41.81
																																								36.59
																																								52.23
																																								26.65
																																								27.42
																																								49.34
																																								39.97
																																								53.68
																																								36.4
																																								36.11
																																								32.05
																																								37.17
																																								45.28
																																								48.95
																																								38.23
																																								50.21
																																								40.84
																																								37.56
																																								29.16
																																								33.5062
																																								31.3819
																																								28.0023
																																								39.7825
																																								37.3685
																																								31.9612
																																								53.8802
																																								57.6461
																																								41.1344
																																								44.0312
																																								51.08

[truncated: 3 more sheets: Fig S8, Fig S9, Fig S10]
